# Supplementary material for: Structural Insights into AQP2 Targeting to Multivesicular Bodies
Source: Int J Mol Sci. 2019 Oct 28;20(21):5351. doi: 10.3390/ijms20215351 (PMC6862464; doi:10.3390/ijms20215351)
Supplement: Supplementary file 1 [file ijms-20-05351-s001.zip]

Archive with 14 entries (11 files):
- Supplementary files/
- Supplementary files/Fig S5.tif
- Supplementary files/Supplementary_IJMS_AQP2_MVB_190920.docx
- __MACOSX/
- __MACOSX/Supplementary files/
- __MACOSX/Supplementary files/._Supplementary_IJMS_AQP2_MVB_190920.docx
- Supplementary files/Figure S2.tif
- __MACOSX/Supplementary files/._Figure S2.tif
- Supplementary files/Figure S1.tif
- __MACOSX/Supplementary files/._Figure S1.tif
- Supplementary files/Figure S3.pdf
- __MACOSX/Supplementary files/._Figure S3.pdf
- Supplementary files/Figure S4.pdf
- __MACOSX/Supplementary files/._Figure S4.pdf
